# Supplementary material for: Characterization of RmlABCD Enzymes from Marine Bacteria and Efficient Synthesis of dTDP-L-Rhamnose
Source: Microorganisms. 2026 May 9;14(5):1070. doi: 10.3390/microorganisms14051070 (PMC13210114; doi:10.3390/microorganisms14051070)
Supplement: Supplementary file 1 [file microorganisms-14-01070-s001.zip]

Archive with 1 entries (1 files):
- microorganisms-4240565-supplementary.pdf
